# Supplementary material for: Before it disappeared: ethnobotanical study of fleagrass (Adenosma buchneroides), a traditional aromatic plant used by the Akha people
Source: J Ethnobiol Ethnomed. 2018 Dec 21;14:79. doi: 10.1186/s13002-018-0277-9 (PMC6302443; doi:10.1186/s13002-018-0277-9)
Supplement: Supplementary file 1 — Interview information about Fleagrass. (XLS 69 kb) [file 13002_2018_277_MOESM1_ESM.xls]

## Sheet: interviews
Number of informant	Gender	Age	Tribe	Occupational status	State	Town	Village	Plant part used	Method of application	Purpose of use	Current Use
001	M	72	Akha	Herblist	Xishuangbanna	Menglun	Medeng	Leaves	Crush and apply in hurt	Leech，centipede bite
								Arieal parts	Wear in ear-holes or on cups	Fragrant; Headache
								Arieal parts	Put it on the floor or bed	Fragrant; Repel fleas
002	M	71	Akha	Herblist	Xishuangbanna	Menglun	Medeng	Leaves	Crush and apply in hurt	Leech，centipede bite
005	F	75	Akha	Farmer	Xishuangbanna	Menglun	Medeng	Arieal parts	Wear in ear-holes or on cups	Fragrant; Headache
								Arieal parts	Put it on the floor or bed	Fragrant; Repel fleas
007	F	73	Akha	Farmer	Xishuangbanna	Menglun	Medeng	Leaves	Crush and apply in hurt	Leech，centipede bite
009	M	73	Akha	Herblist	Xishuangbanna	Menghan	Manme	Arieal parts	Put it on the floor or bed	Fragrant; Repel fleas
010	M	57	Akha	Farmer	Xishuangbanna	Menghan	Manme	Arieal parts	Wear on cups	Fragrant
011	F	55	Akha	Farmer	Xishuangbanna	Menghan	Manme	Arieal parts	Wear in ear-holes or on cups	Fragrant	Y
								Leaves	Crush and apply in hurt	Leech，centipede bite	Y
								Whole plant	Boil in water as infusion and wash body	Insect bite; Repel insects	Y
014	F	60	Akha	Farmer	Xishuangbanna	Menghan	Manme	Whole plant	Boil in water as infusion and wash body	Insect bite; Repel insects	Y
								Leaves	Crush and apply in hurt	Leech，centipede bite	Y
015	F	68	Akha	Farmer	Xishuangbanna	Menghan	Manme	Arieal parts	Wear in ear-holes or on cups	Fragrant; Headache
								Arieal parts	Put it on the floor or bed	Fragrant; Repel fleas
019	M	68	Akha	Herblist	Xishuangbanna	Jingha	Monan	Arieal parts	Hang on the window	Repel mosquitoes
								Arieal parts	Put it on the floor or bed	Repel fleas
								Arieal parts	Wear in ear-holes or on cups	Fragrant; Headache
								Whole plant	Boil in water as infusion and drink the extract	Influenza; Diarrhea
021	M	81	Akha	Herblist	Xishuangbanna	Jingha	Monan	Leaves	Crush and apply in hurt	Snake，centipede bite
								Arieal parts	Wear in ear-holes or on cups when they are dating	Fragrant
								Arieal parts	Put it on the floor or bed	Fragrant; Repel insects
022	F	65	Akha	Farmer	Xishuangbanna	Jingha	Monan	Whole plant	Boil in water as infusion and wash body	Insect bite; Repel insects
								Arieal parts	Put it on the floor or bed	Fragrant; Repel insects
023	M	73	Akha	Farmer	Xishuangbanna	Jingha	Monan	Whole plant	Boil in water as infusion and wash body	Insect bite; Repel insects
								Arieal parts	Put it on the floor or bed	Fragrant; Repel insects
024	F	43	Akha	Farmer	Xishuangbanna	Menglun	Mannalan	Leaves	Crush and apply in hurt	Leech，centipede bite
								Whole plant	Plant around the house	Repel snake and other insects
								Arieal parts	Hang on the window	Repel mosquitoes
								Arieal parts	Put it on the floor or bed	Repel fleas
								Arieal parts	Wear in ear-holes or on cups	Fragrant; Headache
025	F	85	Akha	Farmer	Xishuangbanna	Menglun	Mannalan	Leaves	Crush and apply in hurt	Centipede bite	Y
								Whole plant	Plant around the house	Repel snake and other insect
								Arieal parts	hang on the window	Repel mosquitoes
								Arieal parts	Put it on the floor or bed	Repel fleas
								Arieal parts	Wear in ear-holes or on cups	Fragrant; Headache
								whole plant	Boil in water as infusion and drink the extract	Influenza
026	M	35	Akha	Farmer	Xishuangbanna	Menglun	Mannalan	Leaves	Crush and apply in hurt	Insects bite	Y
								Whole plant	Plant around the house	Repel snake and other insect
								Arieal parts	hang on the window	Repel mosquitoes
027	M	60	Akha	Farmer	Xishuangbanna	Menglun	Mannalan	Leaves	Crush and apply in hurt	Centipede bite	Y
								Whole plant	Plant around the house	Repel snake and other insect
								Arieal parts	hang on the window	Repel mosquitoes
								Arieal parts	Put it on the floor or bed	Repel fleas
								Arieal parts	Wear in ear-holes or on cups	Fragrant; headache
								Whole plant	Boil in water as infusion and wash body	Insect bite; Repel insects	Y
028	F	50	Akha	Farmer	Xishuangbanna	Menglun	Mannalan	Leaves	Crush and apply in hurt	Centipede bite
								Whole plant	Plant around the house	Repel snake and other insect
								Arieal parts	hang on the window	Repel mosquitoes
								Arieal parts	Put it on the floor or bed	Repel fleas
								Arieal parts	Wear in ear-holes or on cups	Fragrant; Headache	Y
								Whole plant	Boil in water as infusion and drink the extract	Influenza; Diarrhea
030	F	63	Akha	Farmer	Xishuangbanna	Menglun	Mannalan	Leaves	Crush and apply in hurt	Centipede bite
								Arieal parts	Put it on the floor or bed	Repel fleas
								Arieal parts	Wear in ear-holes or on cups	Fragrant; Headache
								Whole plant	Boil in water as infusion and drink the extract	Influenza; Diarrhea
031	M	68	Akha	Farmer	Xishuangbanna	Menglun	Mannalan	Leaves	Crush and apply in hurt	Centipede bite
								Whole plant	Plant around the house	Repel snake and other insect
								Arieal parts	hang on the window	Repel mosquitoes
								Arieal parts	Wear in ear-holes or on cups	Fragrant; Headache
032	F	59	Akha	Farmer	Xishuangbanna	Menglun	Mannalan	Whole plant	Plant around the house	Repel snake and other insect
								Arieal parts	hang on the window	Repel mosquitoes
								Arieal parts	Put it on the floor or bed	Repel fleas
								Arieal parts	Wear in ear-holes or on cups	Fragrant; Headache
036	F	45	Akha	Village head	Phongsaly		Manpie	Leaves	Eat as condiment	Special flavour	Y
								Arieal parts	Put in a small bundles and hang on the wall of grain depot	Pray for bumper harvest	Y
037	M	30	Akha	Farmer	Phongsaly		Manpie	Leaves	Eat as condiment	Special flavour	Y
								Arieal parts	Put in a small bundles and hang on the wall of grain depot	Pray for bumper harvest	Y
038	F	60	Akha	Farmer	Phongsaly		Manpie	Leaves	Eat as condiment	Special flavour	Y
								Arieal parts	Put in a small bundles and hang on the wall of grain depot	Pray for bumper harvest	Y
039	F	30	Akha	Farmer	Phongsaly		Manpie	Leaves	Eat as condiment	Special flavour	Y
040	F	52	Akha	Farmer	Phongsaly		Manpie	Leaves	Eat as condiment	Special flavour	Y
								Arieal parts	Put in a small bundles and hang on the wall of grain depot	Pray for bumper harvest	Y
041	M	41	Akha	Farmer	Phongsaly		Manpie	Leaves	Eat as condiment	Special flavour	Y
								Arieal parts	Put in a small bundles and hang on the wall of grain depot	Pray for bumper harvest	Y
042	M	42	Akha	Farmer	Phongsaly		Longmnai	Leaves	Eat as condiment	Special flavour	Y
043	F	28	Akha	Farmer	Phongsaly		Longmnai	Leaves	Eat as condiment	Special flavour	Y
								Arieal parts	Put in a small bundles and hang on the wall of grain depot	Pray for bumper harvest	Y
044	F	45	Akha	Farmer	Phongsaly		Longmnai	Leaves	Eat as condiment	Special flavour	Y
								Arieal parts	Put in a small bundles and hang on the wall of grain depot	Pray for bumper harvest	Y
045	M	48	Akha	Farmer	Phongsaly		Longmnai	Leaves	Eat as condiment	Special flavour	Y
								Arieal parts	Put in a small bundles and hang on the wall of grain depot	Pray for bumper harvest	Y
046	F	56	Akha	Farmer	Phongsaly		Longmnai	Leaves	Eat as condiment	Special flavour	Y
								Arieal parts	Put in a small bundles and hang on the wall of grain depot	Pray for bumper harvest	Y
047	M	43	Akha	Farmer	Phongsaly		Longmnai	Leaves	Eat as condiment	Special flavour	Y
								Arieal parts	Put in a small bundles and hang on the wall of grain depot	Pray for bumper harvest	Y
048	M	39	Akha	Farmer	Phongsaly		shaba	Arieal parts	Put in a small bundles and hang on the wall of grain depot	Pray for bumper harvest	Y
								Arieal parts	Wear in ear-holes or on cups when they are dating	Fragrant	Y
049	F	31	Akha	Farmer	Phongsaly		shaba	Arieal parts	Put in a small bundles and hang on the wall of grain depot	Pray for bumper harvest	Y
								Arieal parts	Wear in ear-holes or on cups	Fragrant	Y
050	M	55	Akha	Village head	Phongsaly		shaba	Arieal parts	Put in a small bundles and hang on the wall of grain depot	Pray for bumper harvest	Y
								Arieal parts	Wear in ear-holes or on cups	Fragrant	Y
051	M	35	Akha	Farmer	Phongsaly		shaba	Arieal parts	Put in a small bundles and hang on the wall of grain depot	Pray for bumper harvest	Y
								Arieal parts	Wear in ear-holes or on cups	Fragrant	Y
052	F	48	Akha	Farmer	Phongsaly		shaba	Arieal parts	Put in a small bundles and hang on the wall of grain depot	Pray for bumper harvest	Y
								Arieal parts	Wear in ear-holes or on cups	Fragrant	Y
053	F	33	Akha	Farmer	Phongsaly		shaba	Arieal parts	Put in a small bundles and hang on the wall of grain depot	Pray for bumper harvest	Y
								Arieal parts	Wear in ear-holes or on cups	Fragrant	Y
054	F	46	Akha	Farmer	Phongsaly		shaba	Arieal parts	Put in a small bundles and hang on the wall of grain depot	Pray for bumper harvest	Y
								Arieal parts	Wear in ear-holes or on cups	Fragrant	Y
055	M	68	Akha	Farmer	Xishuangbanna	Menglun	Daka	Arieal parts	Wear in ear-holes or on cups	Fragrant
								Whole plant	Crush and apply in hurt	Insect bite
								Whole plant	Boil in water as infusion and wash body	Insect bite
056	M	74	Akha	Herblist	Xishuangbanna	Menglun	Daka	Whole plant	Crush and apply in hurt	Insect bite
								Arieal parts	Wear in ear-holes or on cups	Fragrant;rhinobyon
057	M	80	Akha	Herblist	Xishuangbanna	Menglun	Daka	Whole plant	Boil in water as infusion and wash body	Insect bite
058	F	63	Akha	Witch doctor	Xishuangbanna	Mengman	Hongqi	Arieal parts	Wear in ear-holes or on cups	Fragrant
								Whole plant	Crush and apply in hurt	Insect bite;acne
059	F	80	Akha	Herblist	Xishuangbanna	Mengman	Hongqi	Whole plant	Plant around the house	Repel snake and other insects
060	M	60	Akha	Farmer	Xishuangbanna	Mengman	Hongqi	Whole plant	Plant around the house	Repel snake and other insects
061	F	72	Akha	Farmer	Xishuangbanna	Mengman	Hongqi	Arieal parts	Wear in ear-holes or on cups	Fragrant
062	M	75	Akha	Farmer	Xishuangbanna	Guanlei	Mangguoshu	Arieal parts	Wear in ear-holes or on cups	Fragrant;rhinobyon
063	F	49	Akha	Farmer	Xishuangbanna	Guanlei	Mangguoshu	Arieal parts	Wear in ear-holes or on cups	Fragrant
064	F	55	Akha	Farmer	Xishuangbanna	Guanlei	Mangguoshu	Whole plant	Crush and apply in hurt	Insect bite

## Sheet: informants
Number of informant	Gender	Age	Ethnic	Occupational status	Village	Town	State	Date	Know or not（Y=Yes; N=No)
001	M	72	Akha	Herblist	Medeng	Menglun	Mengla	2016.8.14	Y
002	M	71	Akha	Herblist	Medeng	Menglun	Mengla	2016.8.14	Y
003	M	70	Akha	Farmer	Medeng	Menglun	Mengla	2016.8.15	N
004	F	68	Akha	Farmer	Medeng	Menglun	Mengla	2016.8.15	N
005	F	75	Akha	Farmer	Medeng	Menglun	Mengla	2016.8.15	Y
006	F	73	Akha	Farmer	Medeng	Menglun	Mengla	2016.8.15	Y
007	M	71	Akha	Herblist	Heguan	Menglong	Jinghong	2016.9.17	N
008	F	65	Akha	Herblist	Heguan	Menglong	Jinghong	2016.9.17	N
009	M	73	Akha	Herblist	Manme	Menglun	Mengla	2016.9.28	Y
010	M	57	Akha	Farmer	Manme	Menglun	Mengla	2016.9.28	Y
011	F	55	Akha	Farmer	Manme	Menglun	Mengla	2016.9.28	Y
012	F	70	Akha	Farmer	Manme	Menglun	Mengla	2016.9.28	N
013	M	54	Akha	Farmer	Manme	Menglun	Mengla	2016.9.28	N
014	F	60	Akha	Farmer	Manme	Menglun	Mengla	2016.9.29	Y
015	F	68	Akha	Farmer	Manme	Menglun	Mengla	2016.9.29	Y
016	F	74	Akha	Witch doctor	Daka	Menglun	Mengla	2016.9.29	N
017	M	67	Akha	Herblist	Daka	Menglun	Mengla	2016.9.29	N
018	M	70	Akha	Farmer	Nahong	Mohan	Mengla	2016.9.30	N
019	M	68	Akha	Herblist	Monan	Jingha	Jinghong	2017.1.4	Y
020	F	51	Akha	Village head	Monan	Jingha	Jinghong	2017.1.4	N
021	M	81	Akha	Doctors of Chinese medicine	Monan	Jingha	Jinghong	2017.1.5	Y
022	F	65	Akha	Farmer	Monan	Jingha	Jinghong	2017.1.5	Y
023	M	73	Akha	Farmer	Monan	Jingha	Jinghong	2017.1.5	Y
024	F	43	Akha	Farmer	Mannalan	Menglun	Mengla	2017.5.16	Y
025	F	85	Akha	Farmer	Mannalan	Menglun	Mengla	2017.5.16	Y
026	M	35	Akha	Farmer	Mannalan	Menglun	Mengla	2017.5.16	Y
027	M	60	Akha	Farmer	Mannalan	Menglun	Mengla	2017.5.16	Y
028	F	50	Akha	Farmer	Mannalan	Menglun	Mengla	2017.5.16	Y
029	M	45	Akha	Farmer	Mannalan	Menglun	Mengla	2017.5.17	N
030	F	63	Akha	Farmer	Mannalan	Menglun	Mengla	2017.5.17	Y
031	M	68	Akha	Farmer	Mannalan	Menglun	Mengla	2017.5.17	Y
032	F	59	Akha	Farmer	Mannalan	Menglun	Mengla	2017.5.17	Y
033	M	54	Akha	Herblist	Mengsong	Menglong	Jinghong	2017.5.20	N
034	F	73	Akha	Herblist	Mengsong	Menglong	Jinghong	2017.5.20	N
035	M	65	Akha	Herblist	Mengsong	Menglong	Jinghong	2017.5.20	N
036	F	45	Akha	Village head	manpie		Phongsaly	2016.11.25	Y
037	M	30	Akha	Farmer	manpie		Phongsaly	2016.11.25	Y
038	F	60	Akha	Farmer	manpie		Phongsaly	2016.11.25	Y
039	F	48	Akha	Farmer	manpie		Phongsaly	2016.11.26	Y
040	F	52	Akha	Farmer	manpie		Phongsaly	2016.11.26	Y
041	M	41	Akha	Farmer	manpie		Phongsaly	2016.11.26	Y
042	M	42	Akha	Farmer	longmnai		Phongsaly	2016.11.27	Y
043	F	28	Akha	Farmer	longmnai		Phongsaly	2016.11.27	Y
044	F	45	Akha	Farmer	longmnai		Phongsaly	2016.11.27	Y
045	M	48	Akha	Farmer	longmnai		Phongsaly	2016.11.27	Y
046	F	56	Akha	Farmer	longmnai		Phongsaly	2016.11.28	Y
047	M	43	Akha	Farmer	longmnai		Phongsaly	2016.11.28	Y
048	M	39	Akha	Farmer	shaba		Phongsaly	2016.11.29	Y
049	F	31	Akha	Farmer	shaba		Phongsaly	2016.11.29	Y
050	M	55	Akha	Village head	shaba		Phongsaly	2016.11.29	Y
051	M	35	Akha	Farmer	shaba		Phongsaly	2016.11.30	Y
052	F	48	Akha	Farmer	shaba		Phongsaly	2016.11.30	Y
053	F	33	Akha	Farmer	shaba		Phongsaly	2016.11.30	Y
054	F	46	Akha	Farmer	shaba		Phongsaly	2016.11.30	Y
055	M	68	Akha	Farmer	Daka	Menglun	Mengla	2018.7.26	Y
056	M	74	Akha	Herblist	Daka	Menglun	Mengla	2018.7.26	Y
057	M	80	Akha	Herblist	Daka	Menglun	Mengla	2018.7.26	Y
058	F	63	Akha	Witch doctor	Hongqi	Mengman	Mengla	2018.7.28	Y
059	F	80	Akha	Herblist	Hongqi	Mengman	Mengla	2018.7.28	Y
060	M	60	Akha	Farmer	Hongqi	Mengman	Mengla	2018.7.28	Y
061	F	72	Akha	Farmer	Hongqi	Mengman	Mengla	2018.7.28	Y
062	M	75	Akha	Farmer	Mangguoshu	Guanlei	Mengla	2018.7.29	Y
063	F	49	Akha	Farmer	Mangguoshu	Guanlei	Mengla	2018.7.29	Y
064	F	55	Akha	Farmer	Mangguoshu	Guanlei	Mengla	2018.7.29	Y

## Sheet: villages
Village	Town	State	Altitude	Latitude	Longitude
Medeng	Menglun	Mengla	735.7	21.9	101.18
Manme	Menghan	Jinghong	920	21.88	101.09
Heguan	Menglong	Jinghong	811.1	21.54	100.7
Daka	Menglun	Mengla	655	21.89	101.25
Nahong	Mohan	Mengla	724.9	21.31	101.69
manpie		Phongsaly	792	21.21	101.92
longmnai		Phongsaly	524	21.09	102.28
shaba		Phongsaly	823	21.37	101.77
Monan	Jingha	Jinghong	547	21.84	100.89
Mannalan	Menglun	Mengla	550	21.92	101.28
Mengsong	Menglong	Jinghong	1625.6	21.49	100.51
Hongqi	Mengman	Mengla	668.47	21.33	101.27
Mangguoshu	Guanlei	Mengla	704.14	21.71	101.3
